# Supplementary material for: Hormone replacement therapy for postmenopausal atherosclerosis is offset by late age iron deposition
Source: eLife. 2023 Aug 10;12:e80494. doi: 10.7554/eLife.80494 (PMC10414966; doi:10.7554/eLife.80494)
Supplement: Figure 1—source data 1. [file elife-80494-fig1-data1.zip]

Archive with 21 entries (12 files):
- Fig1/Fig1A/
- Fig1/Fig1A/Fig1A.pptx
- Fig1/Fig1B/
- Fig1/Fig1B/ERa┴/
- Fig1/Fig1B/ERa┴/60.tif
- Fig1/Fig1B/ERa┴/marker.tif
- Fig1/Fig1B/Ftl/
- Fig1/Fig1B/Ftl/10.tif
- Fig1/Fig1B/Ftl/mk.tif
- Fig1/Fig1B/GAPDH/
- Fig1/Fig1B/GAPDH/10.tif
- Fig1/Fig1B/GAPDH/MARKER.tif
- Fig1/Fig1C/
- Fig1/Fig1C/Fig1C serum ferritin.xlsx
- Fig1/Fig1D/
- Fig1/Fig1D/Fig1B patient serum iron.xlsx
- Fig1/Fig1E/
- Fig1/Fig1E/serum hepcidin.pzf
- Fig1/Fig1E/serum hepcidin.xlsx
- Fig1/Fig1F/
- Fig1/Fig1F/Fig1D serum lipid.xlsx
