# Supplementary material for: Hormone replacement therapy for postmenopausal atherosclerosis is offset by late age iron deposition
Source: eLife. 2023 Aug 10;12:e80494. doi: 10.7554/eLife.80494 (PMC10414966; doi:10.7554/eLife.80494)
Supplement: Figure 1—source data 1. [file elife-80494-fig1-data1.zip › Fig1/Fig1C/Fig1C serum ferritin.xlsx]

## Sheet: Sheet1
Early	Late
0.25	0.2855
0.2375	0.243
0.235	0.27
0.1925	0.2625
0.23	0.2575
0.2275	0.2565
0.219	0.2535
0.223	0.25
0.218	0.243
0.204	0.2455
