# Supplementary material for: Hormone replacement therapy for postmenopausal atherosclerosis is offset by late age iron deposition
Source: eLife. 2023 Aug 10;12:e80494. doi: 10.7554/eLife.80494 (PMC10414966; doi:10.7554/eLife.80494)
Supplement: Figure 1—source data 1. [file elife-80494-fig1-data1.zip › Fig1/Fig1D/Fig1B patient serum iron.xlsx]

## Sheet: Sheet1
Early	Late
130.8	196
163.2	221.6
148	285.3
125.2	247
105.5	162.8
114.2	237.1
172	211.2
146	208.2
102.8	152
125.4	149.5
