# Supplementary material for: Hormone replacement therapy for postmenopausal atherosclerosis is offset by late age iron deposition
Source: eLife. 2023 Aug 10;12:e80494. doi: 10.7554/eLife.80494 (PMC10414966; doi:10.7554/eLife.80494)
Supplement: Figure 2—source data 1. [file elife-80494-fig2-data1.zip]

Archive with 52 entries (32 files):
- Fig2/Fig2B/
- Fig2/Fig2B/Fig2B.pptx
- Fig2/Fig2C/
- Fig2/Fig2C/Fig2C quantification of Fig2B.xlsx
- Fig2/Fig2D/
- Fig2/Fig2D/ABCA1/
- Fig2/Fig2D/ABCA1/10.tif
- Fig2/Fig2D/ABCA1/MK.tif
- Fig2/Fig2D/eNOS/
- Fig2/Fig2D/eNOS/30.tif
- Fig2/Fig2D/eNOS/mk.tif
- Fig2/Fig2D/ERa┴/
- Fig2/Fig2D/ERa┴/60.tif
- Fig2/Fig2D/ERa┴/MK.tif
- Fig2/Fig2D/Fph/
- Fig2/Fig2D/Fph/1.tif
- Fig2/Fig2D/Fph/mk.tif
- Fig2/Fig2D/Ftl/
- Fig2/Fig2D/Ftl/1.tif
- Fig2/Fig2D/Ftl/mk.tif
- Fig2/Fig2D/GAPDH/
- Fig2/Fig2D/GAPDH/10.tif
- Fig2/Fig2D/GAPDH/mk.tif
- Fig2/Fig2D/TfR1/
- Fig2/Fig2D/TfR1/10.tif
- Fig2/Fig2D/TfR1/MK.tif
- Fig2/Fig2D/VEGF/
- Fig2/Fig2D/VEGF/30.tif
- Fig2/Fig2D/VEGF/MK.tif
- Fig2/Fig2E/
- Fig2/Fig2E/ABCA1/
- Fig2/Fig2E/ABCA1/30.tif
- Fig2/Fig2E/ABCA1/MK.tif
- Fig2/Fig2E/ERa┴/
- Fig2/Fig2E/ERa┴/30.tif
- Fig2/Fig2E/ERa┴/MK.tif
- Fig2/Fig2E/FPN1.tif
- Fig2/Fig2E/Ftl/
- Fig2/Fig2E/Ftl/1.tif
- Fig2/Fig2E/Ftl/mk.tif
- Fig2/Fig2E/GAPDH/
- Fig2/Fig2E/GAPDH/3.tif
- Fig2/Fig2E/GAPDH/mk.tif
- Fig2/Fig2E/VEGF/
- Fig2/Fig2E/VEGF/30.tif
- Fig2/Fig2E/VEGF/MK.tif
- Fig2/Fig2F/
- Fig2/Fig2F/Fig2F serum lipid.xlsx
- Fig2/Fig2G/
- Fig2/Fig2G/Fig2G ferrozine.xlsx
- Fig2/Fig2H/
- Fig2/Fig2H/Fig2H serum iron.xlsx
