# Supplementary material for: Hormone replacement therapy for postmenopausal atherosclerosis is offset by late age iron deposition
Source: eLife. 2023 Aug 10;12:e80494. doi: 10.7554/eLife.80494 (PMC10414966; doi:10.7554/eLife.80494)
Supplement: Figure 2—source data 1. [file elife-80494-fig2-data1.zip › Fig2/Fig2C/Fig2C quantification of Fig2B.xlsx]

## Sheet: Sheet1
	early-sham	early-E2	Late-sham	Late-E2
lesion area	3.36	0.32	5.1	5.52
	2.1	0.46	4.52	11.43
	1.37	0.23	4.28	7.23
	1.47	1.16	4.61	8.35
