# Supplementary material for: Hormone replacement therapy for postmenopausal atherosclerosis is offset by late age iron deposition
Source: eLife. 2023 Aug 10;12:e80494. doi: 10.7554/eLife.80494 (PMC10414966; doi:10.7554/eLife.80494)
Supplement: Figure 2—figure supplement 1—source data 1. [file elife-80494-fig2-figsupp1-data1.zip › FigS1/A E2 level.xlsx]

## Sheet: Sheet1
	Early-saline	Early-E2	Late-saline	Late-E2		pg/ml
1	172	533	156	570
2	198	579	213	534
3	207	542	184	651
4	184	490	224	474
