# Supplementary material for: Hormone replacement therapy for postmenopausal atherosclerosis is offset by late age iron deposition
Source: eLife. 2023 Aug 10;12:e80494. doi: 10.7554/eLife.80494 (PMC10414966; doi:10.7554/eLife.80494)
Supplement: Figure 3—source data 1. [file elife-80494-fig3-data1.zip]

Archive with 29 entries (17 files):
- Fig3/Fig3B/
- Fig3/Fig3B/Fig3B.pptx
- Fig3/Fig3C/
- Fig3/Fig3C/Fig3C quantification of Fig3B.xlsx
- Fig3/Fig3D/
- Fig3/Fig3D/Fig3D ferrozine.xlsx
- Fig3/Fig3E/
- Fig3/Fig3E/ABCA1/
- Fig3/Fig3E/ABCA1/30.tif
- Fig3/Fig3E/ABCA1/mk.tif
- Fig3/Fig3E/ERa┴/
- Fig3/Fig3E/ERa┴/10.tif
- Fig3/Fig3E/ERa┴/m.tif
- Fig3/Fig3E/Ftl/
- Fig3/Fig3E/Ftl/1.tif
- Fig3/Fig3E/Ftl/mk.tif
- Fig3/Fig3E/GAPDH/
- Fig3/Fig3E/GAPDH/10.tif
- Fig3/Fig3E/GAPDH/MK.tif
- Fig3/Fig3E/Tfr1/
- Fig3/Fig3E/Tfr1/10.tif
- Fig3/Fig3E/Tfr1/MK.tif
- Fig3/Fig3E/VEGF/
- Fig3/Fig3E/VEGF/10.tif
- Fig3/Fig3E/VEGF/MK.tif
- Fig3/Fig3F/
- Fig3/Fig3F/Fig3F-serum iron.xlsx
- Fig3/Fig3G/
- Fig3/Fig3G/Fig3G-serum lipid.xlsx
