# Supplementary material for: Hormone replacement therapy for postmenopausal atherosclerosis is offset by late age iron deposition
Source: eLife. 2023 Aug 10;12:e80494. doi: 10.7554/eLife.80494 (PMC10414966; doi:10.7554/eLife.80494)
Supplement: Figure 3—source data 1. [file elife-80494-fig3-data1.zip › Fig3/Fig3D/Fig3D ferrozine.xlsx]

## Sheet: Sheet1
Aorta	ApoE+saline	AF+saline	AF+E2		AF=Apoe-/-FpnlysM/lysM
	260.298	343.413	319.738
	229.137	374.999	368.025
	283.369	393.916	393.796
	281.207	385.423	328.8
Liver
	443.456	663.072	709.153
	503.087	590.5	630.525
	461.657	710.617	571.245
	515.762	767.987	601.775
