# Supplementary material for: Hormone replacement therapy for postmenopausal atherosclerosis is offset by late age iron deposition
Source: eLife. 2023 Aug 10;12:e80494. doi: 10.7554/eLife.80494 (PMC10414966; doi:10.7554/eLife.80494)
Supplement: Figure 3—source data 1. [file elife-80494-fig3-data1.zip › Fig3/Fig3F/Fig3F-serum iron.xlsx]

## Sheet: Sheet1
	ApoE+saline	AF+saline	AF+E2		AF=Apoe-/-FpnlysM/lysM
	72.5	56.2	64
	64.2	47	60.1
	70.6	54.6	62.4
	66.8	58.8	56.6
	66.2	50.2	58.2
	68	50.4	62
