# Supplementary material for: Hormone replacement therapy for postmenopausal atherosclerosis is offset by late age iron deposition
Source: eLife. 2023 Aug 10;12:e80494. doi: 10.7554/eLife.80494 (PMC10414966; doi:10.7554/eLife.80494)
Supplement: Figure 3—figure supplement 1—source data 1. [file elife-80494-fig3-figsupp1-data1.zip]

Archive with 23 entries (14 files):
- FigS2/FigS2A/
- FigS2/FigS2A/ACTIN.tif
- FigS2/FigS2A/FPN1.tif
- FigS2/FigS2B/
- FigS2/FigS2B/SFig1A ferrozine.xlsx
- FigS2/FigS2C/
- FigS2/FigS2C/SFig1C serum iron .xlsx
- FigS2/FigS2D/
- FigS2/FigS2D/ABCA1/
- FigS2/FigS2D/ABCA1/30.tif
- FigS2/FigS2D/ABCA1/mk.tif
- FigS2/FigS2D/ERa┴/
- FigS2/FigS2D/ERa┴/10'.tif
- FigS2/FigS2D/ERa┴/mk.tif
- FigS2/FigS2D/Ftl/
- FigS2/FigS2D/Ftl/1.tif
- FigS2/FigS2D/Ftl/MK.tif
- FigS2/FigS2D/GD/
- FigS2/FigS2D/GD/10.tif
- FigS2/FigS2D/GD/MK.tif
- FigS2/FigS2D/VEGF/
- FigS2/FigS2D/VEGF/60'.tif
- FigS2/FigS2D/VEGF/mk.tif
