# Supplementary material for: Hormone replacement therapy for postmenopausal atherosclerosis is offset by late age iron deposition
Source: eLife. 2023 Aug 10;12:e80494. doi: 10.7554/eLife.80494 (PMC10414966; doi:10.7554/eLife.80494)
Supplement: Figure 4—source data 1. [file elife-80494-fig4-data1.zip]

Archive with 61 entries (37 files):
- Figure 4 - Source data 1/Fig4A/
- Figure 4 - Source data 1/Fig4A/ABCA1/
- Figure 4 - Source data 1/Fig4A/ABCA1/60.tif
- Figure 4 - Source data 1/Fig4A/ABCA1/MK.tif
- Figure 4 - Source data 1/Fig4A/ERa┴/
- Figure 4 - Source data 1/Fig4A/ERa┴/10'.tif
- Figure 4 - Source data 1/Fig4A/ERa┴/MK'.tif
- Figure 4 - Source data 1/Fig4A/Ftl/
- Figure 4 - Source data 1/Fig4A/Ftl/10.tif
- Figure 4 - Source data 1/Fig4A/Ftl/MK.tif
- Figure 4 - Source data 1/Fig4A/GAPDH/
- Figure 4 - Source data 1/Fig4A/GAPDH/60.tif
- Figure 4 - Source data 1/Fig4A/GAPDH/MK.tif
- Figure 4 - Source data 1/Fig4B/
- Figure 4 - Source data 1/Fig4B/ERa┴/
- Figure 4 - Source data 1/Fig4B/ERa┴/30.tif
- Figure 4 - Source data 1/Fig4B/ERa┴/MK.tif
- Figure 4 - Source data 1/Fig4B/Ftl/
- Figure 4 - Source data 1/Fig4B/Ftl/3.tif
- Figure 4 - Source data 1/Fig4B/Ftl/MK.tif
- Figure 4 - Source data 1/Fig4B/GAPDH/
- Figure 4 - Source data 1/Fig4B/GAPDH/10.tif
- Figure 4 - Source data 1/Fig4B/GAPDH/30.tif
- Figure 4 - Source data 1/Fig4C/
- Figure 4 - Source data 1/Fig4C/ABCA1/
- Figure 4 - Source data 1/Fig4C/ABCA1/30.tif
- Figure 4 - Source data 1/Fig4C/ABCA1/mk.tif
- Figure 4 - Source data 1/Fig4C/ERa┴/
- Figure 4 - Source data 1/Fig4C/ERa┴/10.tif
- Figure 4 - Source data 1/Fig4C/ERa┴/MK.tif
- Figure 4 - Source data 1/Fig4C/Fig4C analysis.pzfx
- Figure 4 - Source data 1/Fig4C/Ftl/
- Figure 4 - Source data 1/Fig4C/Ftl/10.tif
- Figure 4 - Source data 1/Fig4C/Ftl/mk.tif
- Figure 4 - Source data 1/Fig4C/GAPDH/
- Figure 4 - Source data 1/Fig4C/GAPDH/60.tif
- Figure 4 - Source data 1/Fig4C/GAPDH/mk.tif
- Figure 4 - Source data 1/Fig4D/
- Figure 4 - Source data 1/Fig4D/Fig4D J774a.1 Ferrozine.xlsx
- Figure 4 - Source data 1/Fig4E/
- Figure 4 - Source data 1/Fig4E/ERa┴/
- Figure 4 - Source data 1/Fig4E/ERa┴/1.tif
- Figure 4 - Source data 1/Fig4E/ERa┴/MK.tif
- Figure 4 - Source data 1/Fig4E/Ftl/
- Figure 4 - Source data 1/Fig4E/Ftl/3.tif
- Figure 4 - Source data 1/Fig4E/Ftl/MK.tif
- Figure 4 - Source data 1/Fig4E/GAPDH/
- Figure 4 - Source data 1/Fig4E/GAPDH/10.tif
- Figure 4 - Source data 1/Fig4E/GAPDH/MK.tif
- Figure 4 - Source data 1/Fig4F/
- Figure 4 - Source data 1/Fig4F/ERa┴/
- Figure 4 - Source data 1/Fig4F/ERa┴/30.tif
- Figure 4 - Source data 1/Fig4F/ERa┴/mk.tif
- Figure 4 - Source data 1/Fig4F/Ftl/
- Figure 4 - Source data 1/Fig4F/Ftl/1.tif
- Figure 4 - Source data 1/Fig4F/Ftl/mk.tif
- Figure 4 - Source data 1/Fig4F/GAPDH/
- Figure 4 - Source data 1/Fig4F/GAPDH/1.tif
- Figure 4 - Source data 1/Fig4F/GAPDH/mk.tif
- Figure 4 - Source data 1/Fig4I/
- Figure 4 - Source data 1/Fig4I/Fig4I.xlsx
