# Supplementary material for: Hormone replacement therapy for postmenopausal atherosclerosis is offset by late age iron deposition
Source: eLife. 2023 Aug 10;12:e80494. doi: 10.7554/eLife.80494 (PMC10414966; doi:10.7554/eLife.80494)
Supplement: Figure 4—source data 1. [file elife-80494-fig4-data1.zip › Figure 4 - Source data 1/Fig4D/Fig4D J774a.1 Ferrozine.xlsx]

## Sheet: Sheet1
	sham	E2	FAC	E2+FAC	FAC+DFP	E2+FAC+DFP
	19.781	14	105.118	81.2278	65.0453	45.7445
	13.0759	14.6686	89.1913	87.1548	78.0424	33.4467
	17.7049	13.7734	96.1518	59.5986	50.9664	27.0759
	16.8615	16.3887	94.5591	49.3737	44.5956	17.5197
