# Supplementary material for: Hormone replacement therapy for postmenopausal atherosclerosis is offset by late age iron deposition
Source: eLife. 2023 Aug 10;12:e80494. doi: 10.7554/eLife.80494 (PMC10414966; doi:10.7554/eLife.80494)
Supplement: Figure 4—source data 1. [file elife-80494-fig4-data1.zip › Figure 4 - Source data 1/Fig4I/Fig4I.xlsx]

## Sheet: Sheet1
sham	E2	FAC	E2+FAC
5011.24	5023.8	4428.6	2963.97		pg/ml
4809.72	5471.34	3202.34	2207.12
4313.69	6119.72	3607.02	2604.49
4420.82	6283.05	3993.06	2983.37
