# Supplementary material for: Hormone replacement therapy for postmenopausal atherosclerosis is offset by late age iron deposition
Source: eLife. 2023 Aug 10;12:e80494. doi: 10.7554/eLife.80494 (PMC10414966; doi:10.7554/eLife.80494)
Supplement: Figure 4—source data 3. [file elife-80494-fig4-data3.zip]

Archive with 9 entries (9 files):
- Figure 4G-1/Project_c-40-1.tif
- Figure 4G-1/Project_c-40-2.tif
- Figure 4G-1/Project_c-40-3.tif
- Figure 4G-1/Project_c-40-4.tif
- Figure 4G-1/Project_e-40-1.tif
- Figure 4G-1/Project_e-40-2.tif
- Figure 4G-1/Project_e-40-3.tif
- Figure 4G-1/Project_e-40-4.tif
- Figure 4G-1/Project_ef-40-1.tif
