# Supplementary material for: Hormone replacement therapy for postmenopausal atherosclerosis is offset by late age iron deposition
Source: eLife. 2023 Aug 10;12:e80494. doi: 10.7554/eLife.80494 (PMC10414966; doi:10.7554/eLife.80494)
Supplement: Figure 4—source data 4. [file elife-80494-fig4-data4.zip]

Archive with 13 entries (13 files):
- Fig4H/Angiogenesis.xlsx
- Fig4H/E2+FAC-1.tif
- Fig4H/E2+FAC-2.tif
- Fig4H/E2+FAC-3.tif
- Fig4H/E2-1.tif
- Fig4H/E2-2.tif
- Fig4H/E2-3.tif
- Fig4H/FAC-1.tif
- Fig4H/FAC-2.tif
- Fig4H/FAC-3.tif
- Fig4H/SHAM-1.tif
- Fig4H/SHAM-2.tif
- Fig4H/SHAM-3.tif
