# Supplementary material for: Hormone replacement therapy for postmenopausal atherosclerosis is offset by late age iron deposition
Source: eLife. 2023 Aug 10;12:e80494. doi: 10.7554/eLife.80494 (PMC10414966; doi:10.7554/eLife.80494)
Supplement: Figure 5—source data 1. [file elife-80494-fig5-data1.zip]

Archive with 65 entries (42 files):
- Fig5/Fig5A/
- Fig5/Fig5A/ABCA1/
- Fig5/Fig5A/ABCA1/10.tif
- Fig5/Fig5A/ABCA1/MK.tif
- Fig5/Fig5A/ERa┴/
- Fig5/Fig5A/ERa┴/30.tif
- Fig5/Fig5A/ERa┴/MK.tif
- Fig5/Fig5A/Ftl/
- Fig5/Fig5A/Ftl/10.tif
- Fig5/Fig5A/Ftl/MK.tif
- Fig5/Fig5A/GAPDH/
- Fig5/Fig5A/GAPDH/60.tif
- Fig5/Fig5A/GAPDH/MK.tif
- Fig5/Fig5A/TfR1/
- Fig5/Fig5A/TfR1/30.tif
- Fig5/Fig5A/TfR1/JMK.tif
- Fig5/Fig5B/
- Fig5/Fig5B/ERa┴/
- Fig5/Fig5B/ERa┴/30.tif
- Fig5/Fig5B/ERa┴/mk.tif
- Fig5/Fig5B/GAPDH/
- Fig5/Fig5B/GAPDH/10.tif
- Fig5/Fig5B/GAPDH/mk.tif
- Fig5/Fig5C/
- Fig5/Fig5C/LONG.tif
- Fig5/Fig5C/MK.tif
- Fig5/Fig5C/SHORT.tif
- Fig5/Fig5D/
- Fig5/Fig5D/Fig5D Mdm2 qPCR.xlsx
- Fig5/Fig5E/
- Fig5/Fig5E/ERA/
- Fig5/Fig5E/ERA/1.tif
- Fig5/Fig5E/ERA/10.tif
- Fig5/Fig5E/ERA/3.tif
- Fig5/Fig5E/ERA/30.tif
- Fig5/Fig5E/ERA/60.tif
- Fig5/Fig5E/ERA/MK.tif
- Fig5/Fig5E/GAPDH/
- Fig5/Fig5E/GAPDH/1.tif
- Fig5/Fig5E/GAPDH/10.tif
- Fig5/Fig5E/GAPDH/3.tif
- Fig5/Fig5E/GAPDH/30.tif
- Fig5/Fig5E/GAPDH/60.tif
- Fig5/Fig5E/GAPDH/MK.tif
- Fig5/Fig5F/
- Fig5/Fig5F/ERa┴/
- Fig5/Fig5F/ERa┴/60.tif
- Fig5/Fig5F/ERa┴/mk.tif
- Fig5/Fig5F/GAPDH/
- Fig5/Fig5F/GAPDH/30.tif
- Fig5/Fig5F/GAPDH/mk.tif
- Fig5/Fig5G/
- Fig5/Fig5G/GAPDH/
- Fig5/Fig5G/GAPDH/60.tif
- Fig5/Fig5G/GAPDH/MK.tif
- Fig5/Fig5G/Mdm2/
- Fig5/Fig5G/Mdm2/60.tif
- Fig5/Fig5G/Mdm2/MK.tif
- Fig5/Fig5H/
- Fig5/Fig5H/GAPDH/
- Fig5/Fig5H/GAPDH/30.tif
- Fig5/Fig5H/GAPDH/m.tif
- Fig5/Fig5H/Mdm2/
- Fig5/Fig5H/Mdm2/60.tif
- Fig5/Fig5H/Mdm2/MK.tif
