# Supplementary material for: Hormone replacement therapy for postmenopausal atherosclerosis is offset by late age iron deposition
Source: eLife. 2023 Aug 10;12:e80494. doi: 10.7554/eLife.80494 (PMC10414966; doi:10.7554/eLife.80494)
Supplement: Figure 5—source data 1. [file elife-80494-fig5-data1.zip › Fig5/Fig5D/Fig5D Mdm2 qPCR.xlsx]

## Sheet: Sheet1
	sham	E2	FAC	E2+FAC
relative level	0.923	0.956	1.375	2.393
	0.366	0.768	1.321	1.399
	0.995	0.766	1.507	1.513
	0.674	0.826	1.915	1.98
