# Supplementary material for: Hormone replacement therapy for postmenopausal atherosclerosis is offset by late age iron deposition
Source: eLife. 2023 Aug 10;12:e80494. doi: 10.7554/eLife.80494 (PMC10414966; doi:10.7554/eLife.80494)
Supplement: Figure 5—figure supplement 1—source data 1. [file elife-80494-fig5-figsupp1-data1.zip]

Archive with 11 entries (6 files):
- FigS3/SFig2A/
- FigS3/SFig2A/GAPDH/
- FigS3/SFig2A/GAPDH/30.tif
- FigS3/SFig2A/GAPDH/MK.tif
- FigS3/SFig2A/SOD2/
- FigS3/SFig2A/SOD2/1.tif
- FigS3/SFig2A/SOD2/mk.tif
- FigS3/SFig2B/
- FigS3/SFig2B/SFig2B CAT.xlsx
- FigS3/SFig2C/
- FigS3/SFig2C/SFig2C ERa┴ qPCR.xlsx
