# Supplementary material for: Hormone replacement therapy for postmenopausal atherosclerosis is offset by late age iron deposition
Source: eLife. 2023 Aug 10;12:e80494. doi: 10.7554/eLife.80494 (PMC10414966; doi:10.7554/eLife.80494)
Supplement: Figure 5—figure supplement 1—source data 1. [file elife-80494-fig5-figsupp1-data1.zip › FigS3/SFig2B/SFig2B CAT.xlsx]

## Sheet: Sheet1
sham	E2	FAC	E2+FAC
10.14	11.074	7.299	7.299		U/mg prot
6.372	12.512	9.578	9.578
4.897	8.672	11.464	11.464
