# Supplementary material for: Hormone replacement therapy for postmenopausal atherosclerosis is offset by late age iron deposition
Source: eLife. 2023 Aug 10;12:e80494. doi: 10.7554/eLife.80494 (PMC10414966; doi:10.7554/eLife.80494)
Supplement: Figure 5—figure supplement 1—source data 1. [file elife-80494-fig5-figsupp1-data1.zip › FigS3/SFig2C/SFig2C ERa┴ qPCR.xlsx]

## Sheet: Sheet1
FAC	0	0	25	25	50	50	100	100	200	200	uM
E2	-	+	-	+	-	+	-	+	-	+	1uM
Relative level	0.934662	1.50181	1.18508	1.27071	0.63069	0.192894	1.20076	1.18194	0.553831	1.36492
	1.06991	1.06598	0.623466	1.09347	0.975743	0.522493	0.828305	1.32708	1.03928	1.30712
	1.03289	1.7291	1.8908	1.7305	1.4969	1.13982	1.8468	1.3729	0.4237	0.4538
	0.984382	1.0852	0.729129	1.2272	2.0265	0.9986	1.1672	0.8617	1.7691	1.8213
	1.12983	1.23234	1.9436	0.4042	1.3248	1.39004	1.0673	0.732	1.3822	1.3194
