# Supplementary material for: Hormone replacement therapy for postmenopausal atherosclerosis is offset by late age iron deposition
Source: eLife. 2023 Aug 10;12:e80494. doi: 10.7554/eLife.80494 (PMC10414966; doi:10.7554/eLife.80494)
Supplement: Figure 5—figure supplement 2—source data 1. [file elife-80494-fig5-figsupp2-data1.zip]

Archive with 23 entries (14 files):
- FigS4/SFig3A/
- FigS4/SFig3A/AHR/
- FigS4/SFig3A/AHR/60.tif
- FigS4/SFig3A/AHR/m k.tif
- FigS4/SFig3A/BRCA1/
- FigS4/SFig3A/BRCA1/60.tif
- FigS4/SFig3A/BRCA1/MK.tif
- FigS4/SFig3A/GAPDH/
- FigS4/SFig3A/GAPDH/60.tif
- FigS4/SFig3A/GAPDH/MK.tif
- FigS4/SFig3B/
- FigS4/SFig3B/AHR/
- FigS4/SFig3B/AHR/30.tif
- FigS4/SFig3B/AHR/MK.tif
- FigS4/SFig3B/BRCA1/
- FigS4/SFig3B/BRCA1/30.tif
- FigS4/SFig3B/BRCA1/MK.tif
- FigS4/SFig3B/ERa┴/
- FigS4/SFig3B/ERa┴/30.tif
- FigS4/SFig3B/ERa┴/MK.tif
- FigS4/SFig3B/GAPDH/
- FigS4/SFig3B/GAPDH/10.tif
- FigS4/SFig3B/GAPDH/MK.tif
