# Supplementary material for: Hormone replacement therapy for postmenopausal atherosclerosis is offset by late age iron deposition
Source: eLife. 2023 Aug 10;12:e80494. doi: 10.7554/eLife.80494 (PMC10414966; doi:10.7554/eLife.80494)
Supplement: Figure 6—source data 1. [file elife-80494-fig6-data1.zip]

Archive with 22 entries (16 files):
- Fig6/Fig6B/
- Fig6/Fig6B/FIG6B.pdf
- Fig6/Fig6C/
- Fig6/Fig6C/Fig6C.pzf
- Fig6/Fig6D/
- Fig6/Fig6D/TC.pzf
- Fig6/Fig6D/TG.pzf
- Fig6/Fig6E/
- Fig6/Fig6E/Arota.pzf
- Fig6/Fig6E/Liver.pzf
- Fig6/Fig6F/
- Fig6/Fig6F/SI.pzf
- Fig6/Fig6G/
- Fig6/Fig6G/ABCA1.pzf
- Fig6/Fig6G/ABCA1.tif
- Fig6/Fig6G/ACTIN.tif
- Fig6/Fig6G/ERa.pzf
- Fig6/Fig6G/ERa┴.tif
- Fig6/Fig6G/Mdm2.pzf
- Fig6/Fig6G/MDM2.tif
- Fig6/Fig6G/VEGF.pzf
- Fig6/Fig6G/VEGF.tif
