# Supplementary material for: Hormone replacement therapy for postmenopausal atherosclerosis is offset by late age iron deposition
Source: eLife. 2023 Aug 10;12:e80494. doi: 10.7554/eLife.80494 (PMC10414966; doi:10.7554/eLife.80494)
Supplement: Figure 6—figure supplement 1—source data 1. [file elife-80494-fig6-figsupp1-data1.zip]

Archive with 1 entries (1 files):
- FigS5/Hemoglobin.xlsx
