# Supplementary material for: Hormone replacement therapy for postmenopausal atherosclerosis is offset by late age iron deposition
Source: eLife. 2023 Aug 10;12:e80494. doi: 10.7554/eLife.80494 (PMC10414966; doi:10.7554/eLife.80494)
Supplement: Figure 6—figure supplement 1—source data 1. [file elife-80494-fig6-figsupp1-data1.zip › FigS5/Hemoglobin.xlsx]

## Sheet: Sheet1
	Control	Late-saline	Late-E2	Late-DFP	Late-E2+DFP		g/L
1	79.2	110.8	126	94.2	120.3
2	83	102.5	135.4	89.3	114.5
3	58.7	96.3	139.6	90.6	127.2
4	66.5	102.5	132	85.1	117.6
